# Supplementary material for: Differential Corrosion Behavior of High-Aluminum 304 Stainless Steel in Molten Nitrate Salts: The Roles of Rolling and Heat Treatment
Source: Materials (Basel). 2025 Sep 28;18(19):4513. doi: 10.3390/ma18194513 (PMC12525352; doi:10.3390/ma18194513)
Supplement: Supplementary file 1 [file materials-18-04513-s001.zip]

Archive with 1 entries (1 files):
- materials-3836599-supplementary.pdf
